# Supplementary material for: The Association between Dysnatraemia during Hospitalisation and Post-COVID-19 Mental Fatigue
Source: J Clin Med. 2023 May 26;12(11):3702. doi: 10.3390/jcm12113702 (PMC10253452; doi:10.3390/jcm12113702)
Supplement: Supplementary file 1 [file jcm-12-03702-s001.zip]

Archive with 1 entries (1 files):
- jcm-2379734-supplementary.pdf
